# Supplementary material for: Prevalence and Characterization of Fluoroquinolone Resistant Salmonella Isolated From an Integrated Broiler Chicken Supply Chain
Source: Front Microbiol. 2019 Aug 13;10:1865. doi: 10.3389/fmicb.2019.01865 (PMC6700324; doi:10.3389/fmicb.2019.01865)
Supplement: Supplementary file 1 [file Table_1.xlsx]

## Sheet: Sheet1
TABLE S1: The MICs and mutation/genetic element involved in quinolone resistance in Salmonella isolates.
		Antimicrobial agents MIC (μg/mL)												QRDR genes					Mutation types in QRDR
Strains	ampicillin (AMP)	amoxicillin/clavulanic acid (AMC)	chloramphenicol (CHL)	gentamicin (GEN)	ceftriaxone (CRO)	ciprofloxacin (CIP)	doxycycline (DOX)	cefazolin (CFZ)	meropenem (MEM)	nalidixic acid (NAD)	trimethoprim/ sulfamethoxazole (SXT)	Resistance pattern	qnrB1	qnrS1	aac(6')-Ib-cr	oqxA	oqxB	gyrA	gyrB	parC	parE
Broiler carcass 1	<1	1	2	1	0.0625	0.125	32	<1	0.03125	8	32/608	DOX-SXT		positive				Wild type	Lys447;Leu451;Leu462;Ser464	Thr57Ser;Val67;His75;His77;Asp101;Gly102;Gly104;Ala117;Ser123	Glu460;His509
Broiler carcass 2	<1	1	2	1	0.0625	0.125	32	<1	0.03125	8	32/608	DOX-SXT						Wild type	Lys447;Leu451;Leu462;Ser464	Thr57Ser;Val67;His75;His77;Asp101;Gly102;Gly104;Ala117;Ser123	Glu460;Ile464;His509
Broiler carcass 3	<1	1	2	1	0.125	0.25	32	4	0.03125	4	32/608	DOX-SXT		positive				Wild type	Lys447;Leu451;Leu462;Ser464	Thr57Ser;Val67;His75;His77;Asp101;Gly102;Gly104;Ala117;Ser123	Glu460;Ile464;His509
Broiler carcass 4	<1	1	2	1	<0.03125	0.25	32	<1	0.03125	8	32/608	DOX-SXT		positive				Wild type	Lys447;Leu451;Leu462;Ser464	Thr57Ser;Val67;His75;His77;Asp101;Gly102;Gly104;Ala117;Ser123	Glu460;Ile464;His509
Broiler carcass 5	64	64	128	32	0.25	>4	64	2	0.03125	>256	32/608	AMP-AMC-CHL-CIP-DOX-NAD-SXT	positive					Ser83Phe;Asp87Asn	Arg438;Lys439;Leu451;Leu462;Ser464;	Thr57Ser;Val67;His75;His77;Ser80Arg;Gly104;Ala117;Ser123	Glu460;His509
Broiler carcass 6	128	128	128	16	0.25	>4	64	2	0.03125	>256	32/608	AMP-AMC-CHL-CIP-DOX-NAD-SXT	positive					Ser83Phe;Asp87Asn	Arg438;Lys439;Leu451;Leu462;Ser464;	Thr57Ser;Val67;His75;His77;Ser80Arg;Gly104;Ala117;Ser123	Glu460;His509
Broiler carcass 7	128	128	128	32	0.25	>4	64	2	0.03125	>256	32/608	AMP-AMC-CHL-CIP-DOX-NAD-SXT	positive					Ser83Phe;Asp87Asn	Arg438;Lys439;Leu451;Leu462;Ser464;	Thr57Ser;Val67;His75;His77;Ser80Arg;Gly104;Ala117;Ser123	Glu460;His509
Broiler carcass 8	64	128	128	16	0.25	>4	64	2	0.03125	>256	32/608	AMP-AMC-CHL-CIP-DOX-NAD-SXT	positive					Ser83Phe;Asp87Asn	Arg438;Lys439;Leu451;Leu462;Ser464;	Thr57Ser;Val67;His75;His77;Ser80Arg;Gly104;Ala117;Ser123	Glu460;His509
Broiler carcass 9	<1	1	2	0.5	0.0625	0.25	32	<1	0.03125	8	32/608	DOX-SXT		positive				Wild type	Lys447;Leu451;Leu462;Ser464	Thr57Ser;Val67;His75;His77;Asp101;Gly102;Gly104;Ala117;Ser123	Glu460;Ile464;His509
Broiler carcass 10	128	128	128	>64	>16	>4	32	16	0.25	>256	32/608	AMP-AMC-CHL-GEN-CRO-CIP-DOX-EFT-NAD-SXT	positive					Ser83Phe;Asp87Asn	Arg438;Lys439;Leu451;Leu462;Ser464;	Thr57Ser;Val67;His75;His77;Ser80Arg;Gly104;Ala117;Ser123	Glu460;His509
Broiler carcass 11	<1	1	8	0.5	0.0625	0.25	32	128	<0.0078125	8	32/608	CHL-DOX-CFZ-SXT		positive				Wild type	Lys447;Leu451;Leu462;Ser464	Thr57Ser;Val67;His75;His77;Asp101;Gly102;Gly104;Ala117;Ser123	Glu460;Ile464;His509
Broiler carcass 12	<1	1	4	1	0.0625	0.125	32	<1	<0.0078125	8	32/608	DOX-SXT		positive				Wild type	Lys447;Leu451;Leu462;Ser464	Thr57Ser;Val67;His75;His77;Asp101;Gly102;Gly104;Ala117;Ser123	Glu460;Ile464;His509
Broiler carcass 13	<1	1	2	0.5	0.0625	0.25	32	2	<0.0078125	8	32/608	DOX-SXT		positive				Wild type	Lys447;Leu451;Leu462;Ser464	Thr57Ser;Val67;His75;His77;Asp101;Gly102;Gly104;Ala117;Ser123	Glu460;Ile464;His509
Broiler carcass 14	<1	1	2	1	<0.03125	0.25	32	128	<0.0078125	8	32/608	DOX-CFZ-SXT						Wild type	Lys447;Leu451;Leu462;Ser464	Thr57Ser;Val67;His75;His77;Asp101;Gly102;Gly104;Ala117;Ser123	Glu460;Ile464;His509
Broiler carcass 15	<1	1	1	0.5	0.0625	0.125	32	128	<0.0078125	8	32/608	DOX-CFZ-SXT						Wild type	Lys447;Leu451;Leu462;Ser464	Thr57Ser;Val67;His75;His77;Asp101;Gly102;Gly104;Ala117;Ser123	Glu460;Ile464;His509
Broiler carcass 16	<1	1	2	1	0.0625	0.125	32	<1	<0.0078125	8	32/608	DOX-SXT		positive				Wild type	Lys447;Leu451;Leu462;Ser464	Thr57Ser;Val67;His75;His77;Asp101;Gly102;Gly104;Ala117;Ser123	Glu460;Ile464;His509
Broiler carcass 17	<1	1	2	0.5	<0.03125	1	32	128	<0.0078125	8	32/608	CIP-DOX-CFZ-SXT		positive				Wild type	Lys447;Leu451;Leu462;Ser464	Thr57Ser;Val67;His75;His77;Asp101;Gly102;Gly104;Ala117;Ser123	Glu460;Ile464;His509
Broiler carcass 18	2	1	2	0.5	0.0625	0.25	32	128	<0.0078125	8	32/608	DOX-CFZ-SXT		positive				Wild type	Lys447;Leu451;Leu462;Ser464	Thr57Ser;Val67;His75;His77;Asp101;Gly102;Gly104;Ala117;Ser123	Glu460;Ile464;His509
Broiler carcass 19	128	64	64	0.25	8	0.125	2	>512	2	128	16/304	AMP-AMC-CHL-CRO-EFT-CFZ-NAD-SXT						Ser83Phe;Asp87Asn	Arg438;Lys439;Leu451;Leu462;Ser464;	Thr57Ser;Val67;His75;His77;Ser80Arg;Gly104;Ala117;Ser123	Glu460;His509
Broiler carcass 20	128	128	128	64	0.25	>4	64	128	<0.0078125	8	32/608	AMP-AMC-CHL-GEN-CIP-DOX-CFZ-SXT		positive		positive	positive	Wild type	Lys447;Leu451;Leu462;Ser464	Thr57Ser;Val67;His75;His77;Asp101;Gly102;Gly104;Ala117;Ser123	Glu460;Ile464;His509
Broiler carcass 21	128	128	128	16	0.25	>4	64	128	<0.0078125	8	32/608	AMP-AMC-CHL-CIP-DOX-CFZ-SXT	positive					Ser83Phe;Asp87Asn	Arg438;Lys439;Leu451;Leu462;Ser464;	Thr57Ser;Val67;His75;His77;Ser80Arg;Gly104;Ala117;Ser123	Glu460;His509
Broiler carcass 22	128	64	64	0.25	16	4	64	>512	1	256	16/304	AMP-AMC-CHL-CRO-CIP-DOX-EFT-CFZ-NAD-SXT						Ser83Phe;Asp87Asn	Arg438;Lys439;Leu451;Leu462;Ser464;	Thr57Ser;Val67;His75;His77;Ser80Arg;Gly104;Ala117;Ser123	Glu460;His509
Broiler carcass 23	256	128	64	0.25	8	0.25	2	>512	2	128	8/152	AMP-AMC-CHL-CRO-EFT-CFZ-NAD-SXT						Wild type	Lys447;Leu451;Leu462;Ser464	Thr57Ser;Val67;His75;His77;Asp101;Gly102;Gly104;Ala117;Ser123	Glu460;Ile464;His509
Broiler carcass 24	<1	1	2	1	0.125	0.25	32	128	<0.0078125	32	32/608	DOX-CFZ-NAD-SXT		positive				Wild type	Lys447;Leu451;Leu462;Ser464	Thr57Ser;Val67;His75;His77;Asp101;Gly102;Gly104;Ala117;Ser123	Glu460;Ile464;His509
Broiler carcass 25	<1	1	2	1	0.0625	0.125	32	128	<0.0078125	8	32/608	DOX-CFZ-SXT		positive				Wild type	Lys447;Leu451;Leu462;Ser464	Thr57Ser;Val67;His75;His77;Asp101;Gly102;Gly104;Ala117;Ser123	Glu460;Ile464;His509
Broiler carcass 26	64	128	128	16	0.25	>4	64	32	<0.0078125	>256	32/608	AMP-AMC-CHL-CIP-DOX-CFZ-NAD-SXT	positive					Ser83Phe;Asp87Asn	Arg438;Lys439;Leu451;Leu462;Ser464;	Thr57Ser;Val67;His75;His77;Ser80Arg;Gly104;Ala117;Ser123	Glu460;His509
Broiler carcass 27	<1	2	2	0.5	0.0625	0.25	32	16	<0.0078125	4	32/608	DOX-SXT		positive				Wild type	Lys447;Leu451;Leu462;Ser464	Thr57Ser;Val67;His75;His77;Asp101;Gly102;Gly104;Ala117;Ser123	Glu460;Ile464;His509
Broiler carcass 28	<1	1	2	1	0.125	0.125	32	128	<0.0078125	8	32/608	DOX-CFZ-SXT		positive				Wild type	Lys447;Leu451;Leu462;Ser464	Thr57Ser;Val67;His75;His77;Asp101;Gly102;Gly104;Ala117;Ser123	Glu460;Ile464;His509
Broiler carcass 29	64	64	128	16	0.25	>4	32	32	<0.0078125	>256	32/608	AMP-AMC-CHL-CIP-DOX-CFZ-NAD-SXT	positive					Ser83Phe;Asp87Asn	Arg438;Lys439;Leu451;Leu462;Ser464;	Thr57Ser;Val67;His75;His77;Ser80Arg;Gly104;Ala117;Ser123	Glu460;His509
Broiler carcass 30	<1	1	2	1	<0.03125	0.125	32	128	<0.0078125	4	32/608	DOX-CFZ-SXT		positive				Wild type	Lys447;Leu451;Leu462;Ser464	Thr57Ser;Val67;His75;His77;Asp101;Gly102;Gly104;Ala117;Ser123	Glu460;Ile464;His509
Broiler carcass 31	64	128	128	16	0.25	>4	64	2	<0.0078125	>256	32/608	AMP-AMC-CIP-DOX-CFZ-NAD-SXT	positive					Ser83Phe;Asp87Asn	Arg438;Lys439;Leu451;Leu462;Ser464;	Thr57Ser;Val67;His75;His77;Ser80Arg;Gly104;Ala117;Ser123	Glu460;His509
Broiler carcass 32	<1	1	2	1	0.0625	0.125	32	64	<0.0078125	8	32/608	DOX-CFZ-SXT		positive				Wild type	Lys447;Leu451;Leu462;Ser464	Thr57Ser;Val67;His75;His77;Asp101;Gly102;Gly104;Ala117;Ser123	Glu460;Ile464;His509
Broiler carcass 33	<1	1	1	0.5	0.0625	0.25	32	128	<0.0078125	8	32/608	DOX-CFZ-SXT						Wild type	Lys447;Leu451;Leu462;Ser464	Thr57Ser;Val67;His75;His77;Asp101;Gly102;Gly104;Ala117;Ser123	Glu460;Ile464;His509
Broiler carcass 34	<1	1	2	0.5	0.0625	0.25	32	128	<0.0078125	8	32/608	DOX-CFZ-SXT						Wild type	Lys447;Leu451;Leu462;Ser464	Thr57Ser;Val67;His75;His77;Asp101;Gly102;Gly104;Ala117;Ser123	Glu460;Ile464;His509
Broiler carcass 35	<1	1	2	0.5	0.0625	0.125	32	<1	<0.0078125	8	32/608	DOX-SXT						Wild type	Lys447;Leu451;Leu462;Ser464	Thr57Ser;Val67;His75;His77;Asp101;Gly102;Gly104;Ala117;Ser123	Glu460;Ile464;His509
Broiler carcass 36	8	8	2	1	0.0625	0.25	32	128	<0.0078125	8	32/608	DOX-CFZ-SXT						Wild type	Lys447;Leu451;Leu462;Ser464	Thr57Ser;Val67;His75;His77;Asp101;Gly102;Gly104;Ala117;Ser123	Glu460;Ile464;His509
Broiler carcass 37	512	256	>128	>64	>16	>4	128	512	0.5	>256	32/608	AMP-AMC-CHL-GEN-CRO-CIP-DOX-EFT-CFZ-NAD-SXT			positive			Wild type	Lys447;Leu451;Leu462;Ser464	Thr57Ser;Val67;His75;His77;Asp101;Gly102;Gly104;Ala117;Ser123	Glu460;Ile464;His509
Broiler carcass 38	<1	1	2	0.5	0.125	0.125	32	128	<0.0078125	4	32/608	DOX-CFZ-SXT						Wild type	Lys447;Leu451;Leu462;Ser464	Thr57Ser;Val67;His75;His77;Asp101;Gly102;Gly104;Ala117;Ser123	Glu460;Ile464;His509
Broiler carcass 39	<1	1	2	1	<0.03125	0.25	32	64	<0.0078125	8	32/608	DOX-CFZ-SXT						Wild type	Lys447;Leu451;Leu462;Ser464	Thr57Ser;Val67;His75;His77;Asp101;Gly102;Gly104;Ala117;Ser123	Glu460;Ile464;His509
Broiler carcass 40	<1	1	2	0.5	0.0625	0.25	32	128	<0.0078125	4	32/608	DOX-CFZ-SXT						Wild type	Lys447;Leu451;Leu462;Ser464	Thr57Ser;Val67;His75;His77;Asp101;Gly102;Gly104;Ala117;Ser123	Glu460;Ile464;His509
Broiler carcass 41	<1	1	2	1	0.0625	0.25	32	128	<0.0078125	8	32/608	DOX-CFZ-SXT						Wild type	Lys447;Leu451;Leu462;Ser464	Thr57Ser;Val67;His75;His77;Asp101;Gly102;Gly104;Ala117;Ser123	Glu460;Ile464;His509
Broiler carcass 42	128	64	128	16	0.125	>4	64	128	<0.0078125	>256	32/608	AMP-AMC-CHL-CIP-DOX-CFZ-NAD-SXT	positive					Ser83Phe;Asp87Asn	Arg438;Lys439;Leu451;Leu462;Ser464;	Thr57Ser;Val67;His75;His77;Ser80Arg;Gly104;Ala117;Ser123	Glu460;His509
Broiler carcass 43	128	128	128	8	0.25	>4	64	64	<0.0078125	>256	32/608	AMP-AMC-CHL-CIP-DOX-CFZ-NAD-SXT	positive					Ser83Phe;Asp87Asn	Arg438;Lys439;Leu451;Leu462;Ser464;	Thr57Ser;Val67;His75;His77;Ser80Arg;Gly104;Ala117;Ser123	Glu460;His509
Broiler carcass 44	128	128	128	32	0.25	>4	64	32	<0.0078125	>256	32/608	AMP-AMC-CHL-CIP-DOX-CFZ-NAD-SXT	positive					Ser83Phe;Asp87Asn	Arg438;Lys439;Leu451;Leu462;Ser464;	Thr57Ser;Val67;His75;His77;Ser80Arg;Gly104;Ala117;Ser123	Glu460;His509
Broiler carcass 45	16	32	128	16	0.125	>4	64	32	<0.0078125	>256	32/608	AMP-AMC-CHL-CIP-DOX-CFZ-NAD-SXT	positive					Ser83Phe;Asp87Asn	Arg438;Lys439;Leu451;Leu462;Ser464;	Thr57Ser;Val67;His75;His77;Ser80Arg;Gly104;Ala117;Ser123	Glu460;His509
Broiler carcass 46	64	64	128	32	0.25	>4	64	64	<0.0078125	>256	32/608	AMP-AMC-CHL-CIP-DOX-CFZ-NAD-SXT	positive					Ser83Phe;Asp87Asn	Arg438;Lys439;Leu451;Leu462;Ser464;	Thr57Ser;Val67;His75;His77;Ser80Arg;Gly104;Ala117;Ser123	Glu460;His509
Broiler carcass 47	64	64	128	16	0.25	>4	64	32	<0.0078125	>256	32/608	AMP-AMC-CHL-CIP-DOX-CFZ-NAD-SXT	positive					Ser83Phe;Asp87Asn	Arg438;Lys439;Leu451;Leu462;Ser464;	Thr57Ser;Val67;His75;His77;Ser80Arg;Gly104;Ala117;Ser123	Glu460;His509
Broiler carcass 48	64	128	128	16	0.25	>4	32	32	<0.0078125	>256	32/608	AMP-AMC-CHL-CIP-DOX-CFZ-NAD-SXT	positive					Ser83Phe;Asp87Asn	Arg438;Lys439;Leu451;Leu462;Ser464;	Thr57Ser;Val67;His75;His77;Ser80Arg;Gly104;Ala117;Ser123	Glu460;His509
Retail chicken 49	<1	1	2	0.5	<0.03125	0.25	32	<1	0.03125	8	32/608	DOX-SXT		positive				Wild type	Lys447;Leu451;Leu462;Ser464	Thr57Ser;Val67;His75;His77;Asp101;Gly102;Gly104;Ala117;Ser123	Glu460;Ile464;His509
Retail chicken 50	<1	1	2	1	<0.03125	0.125	32	<1	0.03125	4	32/608	DOX-SXT						Wild type	Lys447;Leu451;Leu462;Ser464	Thr57Ser;Val67;His75;His77;Asp101;Gly102;Gly104;Ala117;Ser123	Glu460;Ile464;His509
Retail chicken 51	<1	1	2	0.5	0.125	0.25	32	<1	0.03125	8	32/608	DOX-SXT						Wild type	Lys447;Leu451;Leu462;Ser464	Thr57Ser;Val67;His75;His77;Asp101;Gly102;Gly104;Ala117;Ser123	Glu460;Ile464;His509
Retail chicken 52	<1	1	2	0.5	0.0625	0.25	32	<1	0.03125	8	32/608	DOX-SXT		positive				Wild type	Lys447;Leu451;Leu462;Ser464	Thr57Ser;Val67;His75;His77;Asp101;Gly102;Gly104;Ala117;Ser123	Glu460;Ile464;His509
Retail chicken 53	<1	1	2	1	0.0625	0.125	32	<1	0.03125	4	32/608	DOX-SXT		positive				Wild type	Lys447;Leu451;Leu462;Ser464	Thr57Ser;Val67;His75;His77;Asp101;Gly102;Gly104;Ala117;Ser123	Glu460;Ile464;His509
Retail chicken 54	<1	1	2	1	<0.03125	0.25	32	<1	0.03125	4	32/608	DOX-SXT		positive				Wild type	Lys447;Leu451;Leu462;Ser464	Thr57Ser;Val67;His75;His77;Asp101;Gly102;Gly104;Ala117;Ser123	Glu460;Ile464;His509
Retail chicken 55	<1	1	2	1	<0.03125	0.125	32	<1	0.03125	8	32/608	DOX-SXT		positive				Wild type	Lys447;Leu451;Leu462;Ser464	Thr57Ser;Val67;His75;His77;Asp101;Gly102;Gly104;Ala117;Ser123	Glu460;Ile464;His509
Retail chicken 56	<1	2	2	0.5	0.0625	0.25	32	<1	0.03125	8	32/608	DOX-SXT						Wild type	Lys447;Leu451;Leu462;Ser464	Thr57Ser;Val67;His75;His77;Asp101;Gly102;Gly104;Ala117;Ser123	Glu460;Ile464;His509
Retail chicken 57	<1	1	2	1	<0.03125	0.125	32	<1	0.03125	8	32/608	DOX-SXT		positive				Wild type	Lys447;Leu451;Leu462;Ser464	Thr57Ser;Val67;His75;His77;Asp101;Gly102;Gly104;Ala117;Ser123	Glu460;Ile464;His509
Retail chicken 58	<1	1	2	1	0.125	0.25	32	<1	0.03125	4	32/608	DOX-SXT		positive				Wild type	Lys447;Leu451;Leu462;Ser464	Thr57Ser;Val67;His75;His77;Asp101;Gly102;Gly104;Ala117;Ser123	Glu460;Ile464;His509
Retail chicken 59	<1	1	2	1	0.0625	0.125	32	<1	0.03125	4	32/608	DOX-SXT		positive				Wild type	Lys447;Leu451;Leu462;Ser464	Thr57Ser;Val67;His75;His77;Asp101;Gly102;Gly104;Ala117;Ser123	Glu460;Ile464;His509
Retail chicken 60	<1	1	2	1	0.0625	0.25	32	<1	0.03125	8	32/608	DOX-SXT		positive				Wild type	Lys447;Leu451;Leu462;Ser464	Thr57Ser;Val67;His75;His77;Asp101;Gly102;Gly104;Ala117;Ser123	Glu460;Ile464;His509
Retail chicken 61	128	128	128	32	0.25	0.125	64	2	0.03125	>256	32/608	AMP-AMC-CHL-DOX-NAD-SXT	positive					Ser83Phe;Asp87Asn	Arg438;Lys439;Leu451;Leu462;Ser464;	Thr57Ser;Val67;His75;His77;Ser80Arg;Gly104;Ala117;Ser123	Glu460;His509
Retail chicken 62	64	128	128	32	0.25	>4	64	2	0.03125	>256	32/608	AMP-AMC-CHL-CIP-DOX-NAD-SXT	positive					Ser83Phe;Asp87Asn	Arg438;Lys439;Leu451;Leu462;Ser464;	Thr57Ser;Val67;His75;His77;Ser80Arg;Gly104;Ala117;Ser123	Glu460;His509
Retail chicken 63	64	64	128	32	0.25	>4	64	8	0.03125	>256	32/608	AMP-AMC-CHL-CIP-DOX-NAD-SXT	positive					Ser83Phe;Asp87Asn	Arg438;Lys439;Leu451;Leu462;Ser464;	Thr57Ser;Val67;His75;His77;Ser80Arg;Gly104;Ala117;Ser123	Glu460;His509
Retail chicken 64	64	32	64	0.25	8	0.125	2	>512	4	128	8/152	AMP-AMC-CHL-CRO-EFT-CFZ-MEM-NAD-SXT						Ser83Phe;Asp87Asn	Arg438;Lys439;Leu451;Leu462;Ser464;	Thr57Ser;Val67;His75;His77;Ser80Arg;Gly104;Ala117;Ser123	Glu460;His509
Adult broiler 65	256	256	>128	>64	16	>4	>128	>512	4	>256	32/608	AMP-AMC-CHL-GEN-CRO-CIP-DOX-EFT-CFZ-MEM-NAD-SXT						Ser83Phe;Asp87Asn	Arg438;Lys439;Leu451;Leu462;Ser464;	Thr57Ser;Val67;His75;His77;Ser80Arg;Gly104;Ala117;Ser123	Glu460;His509
Adult broiler 66	512	64	128	16	>16	>4	64	512	0.03125	>256	32/608	AMP-AMC-CHL-CRO-CIP-DOX-EFT-CFZ-NAD-SXT	positive					Ser83Phe;Asp87Asn	Arg438;Lys439;Leu451;Leu462;Ser464;	Thr57Ser;Val67;His75;His77;Ser80Arg;Gly104;Ala117;Ser123	Glu460;His509
Adult broiler 67	512	128	128	16	0.125	>4	32	2	0.03125	>256	32/608	AMP-AMC-CHL-CIP-DOX-NAD-SXT	positive					Ser83Phe;Asp87Asn	Arg438;Lys439;Leu451;Leu462;Ser464;	Thr57Ser;Val67;His75;His77;Ser80Arg;Gly104;Ala117;Ser123	Glu460;His509
Adult broiler 68	>512	128	128	>64	>16	>4	32	512	0.015625	>256	32/608	AMP-AMC-CHL-GEN-CRO-CIP-DOX-EFT-CFZ-NAD-SXT		positive				Wild type	Lys447;Leu451;Leu462;Ser464	Thr57Ser;Val67;His75;His77;Asp101;Gly102;Gly104;Ala117;Ser123	Glu460;Ile464;His509
Adult broiler 69	128	128	128	16	0.125	>4	64	2	0.03125	>256	32/608	AMP-AMC-CHL-CIP-DOX-NAD-SXT	positive					Ser83Phe;Asp87Asn	Arg438;Lys439;Leu451;Leu462;Ser464;	Thr57Ser;Val67;His75;His77;Ser80Arg;Gly104;Ala117;Ser123	Glu460;His509
Adult broiler 70	<1	2	2	1	<0.03125	0.25	32	<1	0.015625	8	32/608	DOX-SXT		positive				Wild type	Lys447;Leu451;Leu462;Ser464	Thr57Ser;Val67;His75;His77;Asp101;Gly102;Gly104;Ala117;Ser123	Glu460;Ile464;His509
Adult broiler 71	256	32	2	0.5	<0.03125	0.25	32	64	0.0625	32	32/608	AMP-AMC-DOX-EFT-CFZ-NAD-SXT		positive				Wild type	Lys447;Leu451;Leu462;Ser464	Thr57Ser;Val67;His75;His77;Asp101;Gly102;Gly104;Ala117;Ser123	Glu460;Ile464;His509
Adult broiler 72	<1	1	2	0.5	<0.03125	0.125	32	<1	0.03125	4	32/608	DOX-SXT						Wild type	Lys447;Leu451;Leu462;Ser464	Thr57Ser;Val67;His75;His77;Asp101;Gly102;Gly104;Ala117;Ser123	Glu460;Ile464;His509
Adult broiler 73	512	128	64	16	0.25	0.25	32	<1	0.03125	4	32/608	AMP-AMC-CHL-DOX-SXT		positive				Wild type	Lys447;Leu451;Leu462;Ser464	Thr57Ser;Val67;His75;His77;Asp101;Gly102;Gly104;Ala117;Ser123	Glu460;Ile464;His509
